# Supplementary material for: Association Between Increased Central and Peripheral Arterial 2 Stiffness and Vitamin Intake in Healthy Adults: EVA Follow-Up 3 Study
Source: Nutrients. 2026 Feb 26;18(5):745. doi: 10.3390/nu18050745 (PMC12986404; doi:10.3390/nu18050745)
Supplement: Supplementary file 1 [file nutrients-18-00745-s001.zip]

Archive with 1 entries (1 files):
- nutrients-4141561-supplementary.pdf
